# Supplementary material for: Characterization of Umami Compounds and Volatile Profiles of Honeybee Brood Umami Powder Under Optimized Drying Conditions: Implications for Sensory Properties
Source: Foods. 2026 Jun 20;15(12):2234. doi: 10.3390/foods15122234 (PMC13297988; doi:10.3390/foods15122234)
Supplement: Supplementary file 1 [file foods-15-02234-s001.zip]

Archive with 1 entries (1 files):
- foods-4358544-supplementary.pdf
